# Supplementary material for: Revealing the Differences in Microbial Community and Quality of High-Temperature Daqu in the Southern Sichuan–Northern Guizhou Region
Source: Foods. 2025 Feb 8;14(4):570. doi: 10.3390/foods14040570 (PMC11853950; doi:10.3390/foods14040570)
Supplement: Supplementary file 1 [file foods-14-00570-s001.zip]

Archive with 1 entries (1 files):
- foods-3418776-supplementary.pdf
